# Supplementary material for: Lanthanides-Based Nanoparticles Conjugated with Rose Bengal for FRET-Mediated X-Ray-Induced PDT
Source: Pharmaceuticals (Basel). 2025 May 1;18(5):672. doi: 10.3390/ph18050672 (PMC12114895; doi:10.3390/ph18050672)
Supplement: Supplementary file 1 [file pharmaceuticals-18-00672-s001.zip]

Archive with 1 entries (1 files):
- pharmaceuticals-3580275-supplementary.pdf
